# Supplementary material for: Biotinylated Polymer-Ruthenium Conjugates: In Vitro and In Vivo Studies in a Triple-Negative Breast Cancer Model
Source: Pharmaceutics. 2022 Jun 30;14(7):1388. doi: 10.3390/pharmaceutics14071388 (PMC9315599; doi:10.3390/pharmaceutics14071388)
Supplement: Supplementary file 1 [file pharmaceutics-14-01388-s001.zip]

Archive with 1 entries (1 files):
- pharmaceutics-1714009-supplementary.pdf
